# Supplementary material for: Dolutegravir developmental toxicity is mitigated by magnesium and folate in zebrafish embryos
Source: Dis Model Mech. 2026 May 26;19(5):dmm052632. doi: 10.1242/dmm.052632 (PMC13267766; doi:10.1242/dmm.052632)
Supplement: Table S1. Sources of variability in DTG toxicity. [file dmm-19-052632-TableS1.xlsx]

## Sheet: DOE-dead embryos
Date of experiment (MM/DD/YY)	Percent dead embryos 100 μM DTG
2024-09-12	0.88
2024-11-12	0.4
2024-11-14	0.88
2024-11-19	0.28
2024-11-20	0.4
2024-11-26	0.68
2024-12-05	0.4
2024-12-12	0.88
2025-04-22	0.24
2025-04-22	0.28
2025-04-22	0.2
2025-04-29	0.2
2025-05-13	0.36
2025-05-20	0.32
2025-05-27	0.2
2025-06-10	0.44		Only includes clutches where, in the corresponding vehicle control, there was 90% or greater normal embryos
2025-07-15	0.8
2025-07-22	0.72		SUMMARY OUTPUT
2025-12-16	0.16
2025-12-16	0.32		Regression Statistics
2025-12-17	0.08		Multiple R	0.55307
2025-12-18	0.2		R Square	0.305886
2025-12-18	0.52		Adjusted R Square	0.285471
2025-12-23	0.28		Standard Error	0.221816
2025-12-23	0.08		Observations	36
2025-12-23	0.16
2025-12-30	0.4		ANOVA
2025-12-30	0.16			df	SS	MS	F	Significance F
2025-12-30	0.08		Regression	1	0.737212	0.737212	14.9833	0.000468161
2024-08-22	0.4		Residual	34	1.67288	0.0492022
2024-09-10	0.48		Total	35	2.41009
2024-09-17	1
2024-12-03	0.68			Coefficients	Standard Error	t Stat	P-value	Lower 95%	Upper 95%	Lower 95.0%	Upper 95.0%
2025-04-29	0.2		Intercept	39.076	9.98801	3.9123	0.000416066	18.778	59.3741	18.778	59.3741
2025-05-06	0.36		X Variable 1	-0.000844201	0.000218093	-3.87083	0.000468161	-0.00128742	-0.000400982	-0.00128742	-0.000400982
2025-06-24	0.8
			PROBABILITY OUTPUT
			Percentile	Y
			1.38889	0.08
			4.16667	0.08
			6.94444	0.08
			9.72222	0.16
			12.5	0.16
			15.2778	0.16
			18.0556	0.2
			20.8333	0.2
			23.6111	0.2
			26.3889	0.2
			29.1667	0.2
			31.9444	0.24
			34.7222	0.28
			37.5	0.28
			40.2778	0.28
			43.0556	0.32
			45.8333	0.32
			48.6111	0.36
			51.3889	0.36
			54.1667	0.4
			56.9444	0.4
			59.7222	0.4
			62.5	0.4
			65.2778	0.4
			68.0556	0.44
			70.8333	0.48
			73.6111	0.52
			76.3889	0.68
			79.1667	0.68
			81.9444	0.72
			84.7222	0.8
			87.5	0.8
			90.2778	0.88
			93.0556	0.88
			95.8333	0.88
			98.6111	1

## Sheet: DOE-normal embryos
Date of experiment (MM/DD/YY)	Percent normal embryos 100 μM DTG
2024-09-12	0.12
2024-11-12	0.56
2024-11-14	0
2024-11-19	0.68
2024-11-20	0.6
2024-11-26	0.32
2024-12-05	0.6
2024-12-12	0.12
2025-04-22	0.76
2025-04-22	0.72
2025-04-22	0.8
2025-04-29	0.8
2025-05-13	0.64
2025-05-20	0.68
2025-05-27	0.8		Only includes clutches where, in the corresponding vehicle control, there was 90% or greater normal embryos
2025-06-10	0.56
2025-07-15	0
2025-07-22	0.08		SUMMARY OUTPUT
2025-12-16	0.56
2025-12-16	0.48		Regression Statistics
2025-12-17	0.72		Multiple R	0.110073
2025-12-18	0.52		R Square	0.0121161
2025-12-18	0.32		Adjusted R Square	-0.0169393
2025-12-23	0.48		Standard Error	0.254637
2025-12-23	0.6		Observations	36
2025-12-23	0.64
2025-12-30	0.32		ANOVA
2025-12-30	0.2			df	SS	MS	F	Significance F
2025-12-30	0.28		Regression	1	0.0270383	0.0270383	0.417	0.522773
2024-08-22	0.48		Residual	34	2.20456	0.0648401
2024-09-10	0.52		Total	35	2.2316
2024-09-17	0
2024-12-03	0.32			Coefficients	Standard Error	t Stat	P-value	Lower 95%	Upper 95%	Lower 95.0%	Upper 95.0%
2025-04-29	0.8		Intercept	-6.93411	11.4659	-0.60476	0.549354	-30.2356	16.3674	-30.2356	16.3674
2025-05-06	0.64		X Variable 1	0.000161674	0.000250364	0.645755	0.522773	-0.000347126	0.000670474	-0.000347126	0.000670474
2025-06-24	0.2
			PROBABILITY OUTPUT
			Percentile	Y
			1.38889	0
			4.16667	0
			6.94444	0
			9.72222	0.08
			12.5	0.12
			15.2778	0.12
			18.0556	0.2
			20.8333	0.2
			23.6111	0.28
			26.3889	0.32
			29.1667	0.32
			31.9444	0.32
			34.7222	0.32
			37.5	0.48
			40.2778	0.48
			43.0556	0.48
			45.8333	0.52
			48.6111	0.52
			51.3889	0.56
			54.1667	0.56
			56.9444	0.56
			59.7222	0.6
			62.5	0.6
			65.2778	0.6
			68.0556	0.64
			70.8333	0.64
			73.6111	0.64
			76.3889	0.68
			79.1667	0.68
			81.9444	0.72
			84.7222	0.72
			87.5	0.76
			90.2778	0.8
			93.0556	0.8
			95.8333	0.8
			98.6111	0.8

## Sheet: DOE-abnormal embryos
Date of experiment (MM/DD/YY)	Percent abnormal embryos 100 μM DTG
2024-09-12	0
2024-11-12	0.04
2024-11-14	0.12
2024-11-19	0.04
2024-11-20	0
2024-11-26	0
2024-12-05	0
2024-12-12	0
2025-04-22	0
2025-04-22	0
2025-04-22	0
2025-04-29	0
2025-05-13	0
2025-05-20	0
2025-05-27	0
2025-06-10	0
2025-07-15	0.2		Only includes clutches where, in the corresponding vehicle control, there was 90% or greater normal embryos
2025-07-22	0.2		SUMMARY OUTPUT
2025-12-16	0.28
2025-12-16	0.2		Regression Statistics
2025-12-17	0.2		Multiple R	0.697221
2025-12-18	0.28		R Square	0.486117
2025-12-18	0.16		Adjusted R Square	0.471003
2025-12-23	0.24		Standard Error	0.122403
2025-12-23	0.32		Observations	36
2025-12-23	0.2
2025-12-30	0.28		ANOVA
2025-12-30	0.64			df	SS	MS	F	Significance F
2025-12-30	0.64		Regression	1	0.481882	0.481882	32.1629	2.30333e-06
2024-08-22	0.12		Residual	34	0.509406	0.0149825
2024-09-10	0		Total	35	0.991289
2024-09-17	0
2024-12-03	0			Coefficients	Standard Error	t Stat	P-value	Lower 95%	Upper 95%	Lower 95.0%	Upper 95.0%
2025-04-29	0		Intercept	-31.1419	5.51162	-5.65023	2.45294e-06	-42.3429	-19.941	-42.3429	-19.941
2025-05-06	0		X Variable 1	0.000682527	0.000120349	5.67124	2.30333e-06	0.000437949	0.000927106	0.000437949	0.000927106
2025-06-24	0
			PROBABILITY OUTPUT
			Percentile	Y
			1.38889	0
			4.16667	0
			6.94444	0
			9.72222	0
			12.5	0
			15.2778	0
			18.0556	0
			20.8333	0
			23.6111	0
			26.3889	0
			29.1667	0
			31.9444	0
			34.7222	0
			37.5	0
			40.2778	0
			43.0556	0
			45.8333	0
			48.6111	0
			51.3889	0
			54.1667	0.04
			56.9444	0.04
			59.7222	0.12
			62.5	0.12
			65.2778	0.16
			68.0556	0.2
			70.8333	0.2
			73.6111	0.2
			76.3889	0.2
			79.1667	0.2
			81.9444	0.24
			84.7222	0.28
			87.5	0.28
			90.2778	0.28
			93.0556	0.32
			95.8333	0.64
			98.6111	0.64

## Sheet: Age of parent-dead embryos
Age of parents (months)	Percent dead embryos 100 μM DTG
6	0.88
6	0.4
6	0.88
6	0.28
4	0.4
4	0.68
4	0.4
4	0.88
4	0.24
3	0.28
3	0.2
3	0.2
14	0.36
14	0.32
13	0.2		Only includes clutches where, in the corresponding vehicle control, there was 90% or greater normal embryos
13	0.44
12	0.8
12	0.72		SUMMARY OUTPUT
4	0.16
4	0.32		Regression Statistics
4	0.08		Multiple R	0.244404
4	0.2		R Square	0.0597333
4	0.52		Adjusted R Square	0.0320784
4	0.28		Standard Error	0.258168
4	0.08		Observations	36
4	0.16
4	0.4		ANOVA
4	0.16			df	SS	MS	F	Significance F
4	0.08		Regression	1	0.143962	0.143962	2.15995	0.150843
7	0.4		Residual	34	2.26613	0.0666508
6	0.48		Total	35	2.41009
6	1
4	0.68			Coefficients	Standard Error	t Stat	P-value	Lower 95%	Upper 95%	Lower 95.0%	Upper 95.0%
3	0.2		Intercept	0.307411	0.0845891	3.63417	0.000911163	0.135505	0.479317	0.135505	0.479317
14	0.36		X Variable 1	0.0169745	0.0115498	1.46968	0.150843	-0.00649754	0.0404465	-0.00649754	0.0404465
12	0.8
			PROBABILITY OUTPUT
			Percentile	Y
			1.38889	0.08
			4.16667	0.08
			6.94444	0.08
			9.72222	0.16
			12.5	0.16
			15.2778	0.16
			18.0556	0.2
			20.8333	0.2
			23.6111	0.2
			26.3889	0.2
			29.1667	0.2
			31.9444	0.24
			34.7222	0.28
			37.5	0.28
			40.2778	0.28
			43.0556	0.32
			45.8333	0.32
			48.6111	0.36
			51.3889	0.36
			54.1667	0.4
			56.9444	0.4
			59.7222	0.4
			62.5	0.4
			65.2778	0.4
			68.0556	0.44
			70.8333	0.48
			73.6111	0.52
			76.3889	0.68
			79.1667	0.68
			81.9444	0.72
			84.7222	0.8
			87.5	0.8
			90.2778	0.88
			93.0556	0.88
			95.8333	0.88
			98.6111	1

## Sheet: Age of parent-normal embryos
Age of parents (months)	Percent normal embryos 100 μM DTG
6	0.12
6	0.56
6	0
6	0.68
4	0.6
4	0.32
4	0.6
4	0.12
4	0.76
3	0.72
3	0.8
3	0.8
14	0.64
14	0.68
13	0.8		Only includes clutches where, in the corresponding vehicle control, there was 90% or greater normal embryos
13	0.56
12	0
12	0.08		SUMMARY OUTPUT
4	0.56
4	0.48		Regression Statistics
4	0.72		Multiple R	0.085351
4	0.52		R Square	0.00728479
4	0.32		Adjusted R Square	-0.0219127
4	0.48		Standard Error	0.255259
4	0.6		Observations	36
4	0.64
4	0.32		ANOVA
4	0.2			df	SS	MS	F	Significance F
4	0.28		Regression	1	0.0162567	0.0162567	0.2495	0.620644
7	0.48		Residual	34	2.21534	0.0651572
6	0.52		Total	35	2.2316
6	0
4	0.32			Coefficients	Standard Error	t Stat	P-value	Lower 95%	Upper 95%	Lower 95.0%	Upper 95.0%
3	0.8		Intercept	0.505968	0.0836359	6.04965	7.42552e-07	0.335999	0.675936	0.335999	0.675936
14	0.64		X Variable 1	-0.00570412	0.0114197	-0.4995	0.620644	-0.0289116	0.0175034	-0.0289116	0.0175034
12	0.2
			PROBABILITY OUTPUT
			Percentile	Y
			1.38889	0
			4.16667	0
			6.94444	0
			9.72222	0.08
			12.5	0.12
			15.2778	0.12
			18.0556	0.2
			20.8333	0.2
			23.6111	0.28
			26.3889	0.32
			29.1667	0.32
			31.9444	0.32
			34.7222	0.32
			37.5	0.48
			40.2778	0.48
			43.0556	0.48
			45.8333	0.52
			48.6111	0.52
			51.3889	0.56
			54.1667	0.56
			56.9444	0.56
			59.7222	0.6
			62.5	0.6
			65.2778	0.6
			68.0556	0.64
			70.8333	0.64
			73.6111	0.64
			76.3889	0.68
			79.1667	0.68
			81.9444	0.72
			84.7222	0.72
			87.5	0.76
			90.2778	0.8
			93.0556	0.8
			95.8333	0.8
			98.6111	0.8

## Sheet: Age of parent-abnormal embryos
Age of parents (months)	Percent abnormal embryos 100 μM DTG
6	0
6	0.04
6	0.12
6	0.04
4	0
4	0
4	0
4	0
4	0
3	0
3	0
3	0
14	0
14	0
13	0		Only includes clutches where, in the corresponding vehicle control, there was 90% or greater normal embryos
13	0
12	0.2
12	0.2		SUMMARY OUTPUT
4	0.28
4	0.2		Regression Statistics
4	0.2		Multiple R	0.253026
4	0.28		R Square	0.0640224
4	0.16		Adjusted R Square	0.0364936
4	0.24		Standard Error	0.165194
4	0.32		Observations	36
4	0.2
4	0.28		ANOVA
4	0.64			df	SS	MS	F	Significance F
4	0.64		Regression	1	0.0634647	0.0634647	2.32565	0.136506
7	0.12		Residual	34	0.927824	0.0272889
6	0		Total	35	0.991289
6	0
4	0			Coefficients	Standard Error	t Stat	P-value	Lower 95%	Upper 95%	Lower 95.0%	Upper 95.0%
3	0		Intercept	0.186621	0.0541259	3.44791	0.00152374	0.0766244	0.296619	0.0766244	0.296619
14	0		X Variable 1	-0.0112704	0.00739035	-1.52501	0.136506	-0.0262894	0.00374865	-0.0262894	0.00374865
12	0
			PROBABILITY OUTPUT
			Percentile	Y
			1.38889	0
			4.16667	0
			6.94444	0
			9.72222	0
			12.5	0
			15.2778	0
			18.0556	0
			20.8333	0
			23.6111	0
			26.3889	0
			29.1667	0
			31.9444	0
			34.7222	0
			37.5	0
			40.2778	0
			43.0556	0
			45.8333	0
			48.6111	0
			51.3889	0
			54.1667	0.04
			56.9444	0.04
			59.7222	0.12
			62.5	0.12
			65.2778	0.16
			68.0556	0.2
			70.8333	0.2
			73.6111	0.2
			76.3889	0.2
			79.1667	0.2
			81.9444	0.24
			84.7222	0.28
			87.5	0.28
			90.2778	0.28
			93.0556	0.32
			95.8333	0.64
			98.6111	0.64
